# Supplementary material for: Adverse prognosis of glioblastoma contacting the subventricular zone: Biological correlates
Source: PLoS One. 2019 Oct 11;14(10):e0222717. doi: 10.1371/journal.pone.0222717 (PMC6788733; doi:10.1371/journal.pone.0222717)
Supplement: S1 Appendix — (XLSX) [file pone.0222717.s001.xlsx]

## Sheet: Sheet1
age	biopsy_debulking	KPS	adjuvant_treatment	SVZ status	survival	censoring		Variables
82	1.00	1	1.00	.00	176.00	1.00		biopsy_debulking: 0: biopsy, 1: resection
67	1.00	1	2.00	.00	362.00	.00		KPS: 0: KPS<70, 1: KPS>=70
70	1.00	1	2.00	.00	433.00	1.00		Adjuvant treatment: 0: none, 1: monotherapy, 2: RT + TMZ
49	2.00	1	1.00	.00	117.00	1.00		SVZ status: 0: no SVZ contact, 1: SVZ contact
78	2.00	1	1.00	.00	326.00	1.00		censoring: 0: alive, 1: deceased.
59	2.00	1	2.00	.00	469.00	.00
52	2.00	0	2.00	1.00	295.00	1.00
67	2.00	0	2.00	.00	1000.00	.00
60	2.00	1	2.00	1.00	680.00	.00
55	2.00	1	2.00	.00	474.00	1.00
51	2.00	1	2.00	1.00	1000.00	.00
42	2.00	1	2.00	.00	1000.00	.00
43	2.00	1	2.00	1.00	1000.00	.00
78	1.00	0	.00	1.00	130.00	1.00
45	2.00	1	2.00	.00	411.00	1.00
75	1.00	1	1.00	1.00	230.00	1.00
58	2.00	0	1.00	1.00	277.00	1.00
75	1.00	0	.00	.00	83.00	1.00
72	1.00	0	.00	1.00	23.00	1.00
60	1.00	0	.00	1.00	61.00	1.00
52	2.00	0	2.00		1000.00	.00
53	2.00	1	2.00	1.00	161.00	1.00
74	1.00	0	.00	1.00	9.00	1.00
82	2.00	1	.00	1.00	76.00	1.00
67	2.00	1	2.00	.00	508.00	1.00
76	1.00	0	.00		50.00	1.00
64	2.00	1	2.00	.00	377.00	1.00
20	2.00	1	2.00	.00	1000.00	.00
74	2.00	0	1.00	.00	230.00	1.00
65	2.00	1	2.00	.00	320.00	1.00
65	2.00	0	1.00	1.00	122.00	1.00
60	1.00	1	1.00	1.00	56.00	.00
62	2.00	1	2.00	1.00	1000.00	.00
71	1.00	0	.00	1.00	13.00	1.00
61	1.00	1	.00	1.00	211.00	.00
40	2.00	0	2.00	1.00	253.00	1.00
70	1.00	0	.00	1.00	74.00	1.00
69	2.00	1	2.00	1.00	303.00	1.00
68	2.00	1	2.00	.00	97.00	1.00
71	1.00	0	.00	1.00	15.00	1.00
66	2.00	1	2.00	1.00	241.00	1.00
58	1.00	1	2.00	1.00	173.00	1.00
54	2.00	1	2.00	1.00	843.00	1.00
84	1.00	0	.00		54.00	1.00
42	2.00	1	2.00	.00	1000.00	.00
55	2.00	1	2.00	.00	491.00	.00
67	2.00	1	2.00	1.00	175.00	1.00
61	2.00	0	2.00	1.00	11.00	.00
57	2.00	0	2.00	1.00	611.00	.00
32	2.00	1	2.00	1.00	340.00	1.00
69	2.00	1	2.00	1.00	490.00	.00
88	1.00	1	1.00	.00	275.00	.00
57	2.00	1	2.00	.00	345.00	.00
68	2.00	0	.00	.00	182.00	1.00
54	2.00	1	1.00	.00	481.00	1.00
76	1.00	1	2.00	1.00	168.00	1.00
46	1.00	0	1.00	1.00	298.00	1.00
62	2.00	1	2.00	.00	580.00	1.00
55	2.00	1	2.00	.00	585.00	1.00
69	1.00	0	.00	1.00	49.00	1.00
46	2.00	1	2.00	.00	564.00	1.00
62	2.00	1	2.00	1.00	442.00	1.00
74	1.00	1	1.00	1.00	359.00	1.00
76	1.00	0	.00	.00	52.00	1.00
71	2.00	0	.00	1.00	21.00	1.00
55	2.00	0	.00	1.00	106.00	1.00
74	2.00	1	.00	1.00	22.00	1.00
33	1.00	1	.00	.00	72.00	1.00
52	2.00	1	2.00	1.00	554.00	1.00
70	1.00	1	1.00	.00	319.00	1.00
51	2.00	1	2.00	.00	464.00	1.00
43	2.00	0	2.00	.00	184.00	1.00
70	2.00	0	2.00	.00	425.00	.00
73	2.00	1	.00	1.00	165.00	1.00
53	2.00	1	.00	.00	144.00	1.00
68	1.00	1	2.00	.00	614.00	1.00
73	1.00	1	1.00	.00	117.00	1.00
36	2.00	1	2.00	1.00	1000.00	.00
69	1.00	1	1.00	.00	134.00	.00
48	2.00	1	2.00	1.00	528.00	1.00
69	1.00	1	1.00	1.00	75.00	1.00
78	2.00	1	1.00	1.00	227.00	1.00
77	2.00	1	2.00	1.00	34.00	1.00
48	2.00	1	2.00	.00	377.00	1.00
46	2.00	0	1.00		504.00	.00
46	2.00	1	2.00	1.00	491.00	1.00
57	1.00	0	2.00	1.00	252.00	1.00
53	1.00	0	.00	1.00	13.00	1.00
69	2.00	1	1.00	.00	230.00	.00
55	1.00	1	1.00	1.00	233.00	1.00
45	2.00	0	1.00	1.00	237.00	1.00
67	2.00	1	2.00	1.00	298.00	1.00
56	2.00	1	2.00	1.00	300.00	1.00
56	1.00	1	.00	1.00	57.00	.00
61	2.00	1	2.00	1.00	561.00	1.00
74	2.00	1	1.00	.00	35.00	.00
72	2.00	1	1.00	1.00	239.00	1.00
75	2.00	1	2.00	1.00	973.00	.00
75	2.00	0	2.00	.00	952.00	.00
81	2.00	1	1.00	.00	106.00	1.00
62	1.00	1	2.00	1.00	80.00	1.00
77	1.00	1	.00		23.00	1.00
24	2.00	1	2.00	1.00	104.00	1.00
51	2.00	1	1.00	.00	609.00	.00
67	1.00	1	2.00	.00	159.00	1.00
36	2.00	1	2.00	1.00	501.00	.00
74	2.00	1	2.00	1.00	272.00	1.00
48	2.00	1	2.00	.00	519.00	.00
62	1.00	1	2.00	.00	1000.00	.00
59	1.00	1	.00	1.00	12.00	1.00
61	1.00	1	1.00	.00	288.00	1.00
65	1.00	0	1.00	.00	449.00	1.00
51	1.00	0	2.00	1.00	168.00	1.00
56	2.00	1	2.00	.00	130.00	1.00
74	2.00	1	1.00	1.00	94.00	1.00
62	2.00	1	2.00	1.00	431.00	.00
83	2.00	0	1.00	.00	222.00	1.00
69	1.00	1	2.00	1.00	321.00	1.00
44	2.00	1	2.00	1.00	462.00	.00
74	2.00	1	2.00	1.00	1000.00	.00
75	2.00	1	1.00	1.00	166.00	1.00
58	2.00	1	.00	1.00	122.00	1.00
70	2.00	0	.00	.00	43.00	1.00
56	2.00	1	2.00	.00	773.00	1.00
66	2.00	1	2.00	1.00	772.00	1.00
60	2.00	0	.00	1.00	28.00	1.00
59	2.00	1	2.00	.00	1000.00	.00
70	2.00	0	1.00		249.00	1.00
62	1.00	0	1.00	1.00	204.00	1.00
56	1.00	1	.00		42.00	1.00
49	2.00	1	2.00	1.00	429.00	1.00
60	2.00	1	2.00	.00	552.00	1.00
47	2.00	1	2.00	.00	1000.00	.00
63	2.00	1	1.00	1.00	309.00	1.00
69	2.00	1	.00	1.00	17.00	.00
66	1.00	1	1.00	1.00	318.00	1.00
70	2.00	0	.00	.00	2.00	1.00
63	1.00	0	.00	.00	107.00	1.00
63	2.00	1	1.00	1.00	327.00	1.00
24	2.00	1	2.00	1.00	504.00	.00
51	2.00	1	2.00	1.00	1000.00	.00
48	1.00	0	.00	.00	101.00	1.00
50	2.00	0	2.00		796.00	1.00
62	2.00	1	2.00	.00	315.00	1.00
25	2.00	1	2.00	.00	1000.00	.00
62	2.00	1	2.00	.00	362.00	1.00
66	2.00	1	2.00	1.00	378.00	1.00
51	1.00	1	2.00	.00	237.00	1.00
65	1.00	0	1.00	.00	280.00	1.00
60	2.00	1	2.00	.00	647.00	1.00
44	1.00	1	2.00	1.00	368.00	1.00
60	2.00	1	2.00	.00	761.00	1.00
64	2.00	1	2.00	1.00	116.00	1.00
54	1.00	1	1.00	.00	644.00	1.00
61	1.00	1	999.00	1.00	178.00	1.00
72	1.00	1	1.00	1.00	390.00	1.00
81	2.00	1	.00	.00	149.00	1.00
49	1.00	1	1.00	1.00	585.00	1.00
82	2.00	0	1.00	.00	206.00	1.00
82	2.00	1	1.00	1.00	164.00	1.00
57	2.00	1	1.00	1.00	254.00	1.00
80	2.00	1	1.00	.00	289.00	1.00
76	1.00	0	.00	1.00	41.00	1.00
66	2.00	1	1.00	1.00	159.00	.00
59	2.00	1	2.00	.00	432.00	1.00
68	2.00	1	2.00	.00	517.00	1.00
52	2.00	0	2.00	1.00	803.00	.00
67	1.00	1	2.00	1.00	535.00	.00
66	2.00	1	1.00	1.00	155.00	.00
56	2.00	1	.00	1.00	2.00	1.00
64	2.00	1	.00	1.00	11.00	.00
51	2.00	1	.00	.00	3.00	1.00
81	1.00	1	1.00	1.00	122.00	1.00
47	2.00	1	2.00	.00	945.00	1.00
68	1.00	0	2.00	1.00	63.00	1.00
87	2.00	1	1.00	.00	348.00	.00
50	1.00	1	.00	1.00	22.00	.00
42	2.00	1	2.00	.00	369.00	1.00
65	2.00	1	2.00	1.00	414.00	.00
55	2.00	1	2.00	1.00	388.00	.00
74	1.00	1	2.00	.00	321.00	1.00
60	2.00	1	.00	.00	201.00	1.00
82	2.00	1	.00	.00	84.00	1.00
58	2.00	0	.00		81.00	1.00
70	1.00	1	2.00	.00	146.00	1.00
66	2.00	0	2.00	1.00	120.00	1.00
54	1.00	1	2.00	1.00	137.00	1.00
35	2.00	1	2.00	1.00	547.00	1.00
74	2.00	1	1.00	.00	257.00	1.00
47	1.00	1	1.00	1.00	269.00	1.00
62	1.00	1	.00	1.00	2.00	1.00
75	1.00	0	.00	.00	11.00	1.00
46	2.00	1	2.00	1.00	300.00	.00
78	1.00	0	.00	1.00	52.00	1.00
73	2.00	1	2.00	1.00	431.00	1.00
55	1.00	1	2.00	.00	123.00	.00
76	1.00	0	.00		28.00	1.00
70	1.00	0	.00	.00	384.00	1.00
66	2.00	1	2.00	1.00	83.00	1.00
76	2.00	1	2.00	1.00	1000.00	.00
70	1.00	0	.00	1.00	35.00	1.00
68	2.00	1	2.00	1.00	196.00	1.00
54	2.00	1	2.00	1.00	383.00	1.00
77	2.00	1	1.00	1.00	313.00	1.00
58	1.00	1	2.00	.00	234.00	1.00
54	2.00	1	2.00	.00	666.00	1.00
62	2.00	1	2.00	.00	711.00	1.00
70	2.00	1	1.00	1.00	312.00	1.00
61	2.00	1	2.00	.00	967.00	.00
47	2.00	1	2.00	.00	413.00	1.00
57	2.00	1	2.00	.00	246.00	1.00
43	2.00	1	1.00	.00	103.00	1.00
80	1.00	1	1.00	1.00	50.00	1.00
73	1.00	1	2.00	1.00	241.00	1.00
68	1.00	0	.00	1.00	6.00	1.00
59	1.00	1	.00	1.00	20.00	1.00
74	1.00	0	.00	1.00	26.00	1.00
51	2.00	1	2.00	.00	1000.00	.00
57	1.00	1	1.00	1.00	341.00	1.00
72	1.00	0	1.00	1.00	34.00	1.00
50	2.00	1	2.00	.00	201.00	1.00
65	2.00	0	.00	1.00	21.00	1.00
74	1.00	1	.00	1.00	22.00	.00
56	2.00	1	2.00		1000.00	.00
68	1.00	0	1.00	1.00	173.00	1.00
21	2.00	1	2.00	1.00	451.00	1.00
66	2.00	1	1.00	1.00	234.00	1.00
75	2.00	1	2.00	.00	855.00	1.00
51	1.00	1	1.00	1.00	207.00	1.00
74	2.00	1	2.00	.00	383.00	1.00
62	2.00	1	2.00	1.00	501.00	1.00
73	1.00	0	.00	1.00	16.00	.00
58	1.00	0	.00	.00	53.00	1.00
48	2.00	0	2.00	1.00	416.00	1.00
53	2.00	1	2.00	.00	1000.00	.00
76	2.00	0	1.00	1.00	83.00	.00
48	1.00	1	2.00	.00	301.00	1.00
40	1.00	1	2.00	1.00	373.00	1.00
54	2.00	1	2.00	1.00	1000.00	.00
64	1.00	1	1.00	1.00	179.00	1.00
79	1.00	1	.00	1.00	43.00	1.00
64	2.00	1	.00	1.00	23.00	1.00
33	2.00	0	2.00	1.00	460.00	1.00
68	2.00	1	2.00	.00	506.00	.00
72	1.00	0	.00	1.00	109.00	1.00
54	2.00	1	2.00	.00	397.00	.00
47	1.00	0	1.00		269.00	1.00
21	2.00	1	2.00	1.00	1000.00	.00
57	2.00	0	2.00	.00	294.00	1.00
83	1.00	0	.00		35.00	1.00
48	2.00	1	2.00	.00	215.00	1.00
68	1.00	1	2.00	1.00	174.00	1.00
55	1.00	999	.00	1.00	36.00	1.00
70	2.00	1	2.00	1.00	402.00	1.00
44	2.00	1	1.00	.00	1000.00	.00
57	2.00	1	2.00	.00	364.00	1.00
49	2.00	999	.00	.00	43.00	1.00
82	1.00	1	.00	1.00	13.00	.00
78	1.00	0	.00	1.00	46.00	1.00
46	2.00	1	2.00	.00	1000.00	.00
79	1.00	0	1.00	1.00	266.00	.00
50	1.00	0	.00	.00	35.00	1.00
62	2.00	1	2.00	1.00	521.00	1.00
62	2.00	1	2.00	1.00	230.00	1.00
58	2.00	1	1.00	1.00	281.00	1.00
65	1.00	1	.00	1.00	111.00	1.00
59	2.00	1	1.00	.00	189.00	1.00
53	1.00	1	2.00		318.00	1.00
67	2.00	0	1.00	1.00	257.00	1.00
58	2.00	1	2.00	1.00	366.00	1.00
29	2.00	0	2.00	1.00	207.00	1.00
65	2.00	1	2.00	.00	626.00	1.00
62	1.00	1	2.00	.00	185.00	1.00
59	1.00	1	1.00	1.00	147.00	1.00
57	2.00	1	2.00		356.00	1.00
65	2.00	1	2.00	1.00	440.00	.00
63	2.00	0	2.00		430.00	1.00
66	2.00	1	2.00	1.00	1000.00	.00
73	2.00	1	2.00	.00	796.00	1.00
48	2.00	1	2.00	1.00	257.00	.00
62	2.00	1	.00	.00	164.00	1.00
45	2.00	1	2.00	1.00	1000.00	.00
62	2.00	1	2.00	1.00	538.00	1.00
59	2.00	0	2.00	.00	1000.00	.00
63	1.00	1	2.00	1.00	82.00	1.00
52	2.00	0	2.00	.00	974.00	1.00
52	1.00	0	.00	1.00	17.00	1.00
75	2.00	0	.00	1.00	3.00	1.00
71	1.00	1	2.00	1.00	171.00	1.00
79	2.00	1	1.00	.00	771.00	1.00
84	2.00	1	1.00	.00	400.00	.00
54	2.00	1	2.00	.00	747.00	1.00
67	1.00	1	.00	1.00	60.00	1.00
59	2.00	1	2.00	.00	211.00	1.00
57	2.00	1	1.00		916.00	1.00
50	2.00	1	2.00	.00	1000.00	.00
65	2.00	1	2.00	1.00	737.00	1.00
48	2.00	1	2.00	.00	440.00	1.00
48	1.00	0	.00	1.00	150.00	1.00
47	2.00	1	2.00	.00	294.00	1.00
72	2.00	1	2.00	1.00	333.00	1.00
70	1.00	1	1.00	1.00	86.00	1.00
66	1.00	0	2.00	1.00	256.00	1.00
65	1.00	1	.00	1.00	56.00	1.00
65	2.00	0	.00	1.00	47.00	1.00
70	2.00	0	.00	1.00	109.00	1.00
55	2.00	1	2.00	1.00	1000.00	.00
77	2.00	0	.00	1.00	115.00	1.00
51	2.00	1	2.00	.00	551.00	1.00
50	2.00	1	2.00	1.00	346.00	1.00
62	2.00	1	2.00		761.00	1.00
55	1.00	0	.00	1.00	123.00	1.00
77	2.00	1	.00	1.00	49.00	1.00
59	2.00	1	2.00	.00	1000.00	.00
59	1.00	1	1.00	.00	264.00	1.00
71	1.00	1	2.00	1.00	422.00	1.00
66	2.00	0	1.00	.00	1000.00	.00
81	2.00	0	.00	1.00	26.00	1.00
57	2.00	0	2.00	1.00	795.00	1.00
53	1.00	0	.00	1.00	27.00	1.00
82	1.00	0	1.00	1.00	132.00	1.00
53	2.00	1	2.00	.00	941.00	1.00
62	2.00	1	2.00	.00	328.00	1.00
58	2.00	0	2.00	.00	295.00	1.00
45	2.00	1	2.00	.00	1000.00	.00
65	2.00	1	2.00	1.00	332.00	1.00
50	1.00	1	2.00	1.00	820.00	1.00
74	1.00	1	2.00	.00	429.00	1.00
48	2.00	1	2.00	1.00	553.00	1.00
49	2.00	1	2.00	.00	711.00	1.00
59	1.00	1	.00	1.00	40.00	1.00
66	2.00	1	2.00	.00	343.00	1.00
65	2.00	0	2.00		1000.00	.00
63	1.00	1	2.00	.00	191.00	1.00
67	1.00	0	.00	1.00	21.00	.00
58	2.00	1	2.00	.00	672.00	1.00
82	1.00	0	1.00	1.00	117.00	1.00
68	2.00	1	2.00	.00	251.00	.00
57	1.00	1	2.00		693.00	.00
81	2.00	1	1.00	1.00	75.00	1.00
62	1.00	1	.00	1.00	10.00	1.00
52	1.00	1	2.00	1.00	320.00	1.00
39	2.00	1	2.00	1.00	194.00	.00
72	1.00	0	2.00	.00	171.00	1.00
66	2.00	1	2.00	1.00	358.00	.00
64	2.00	1	2.00	1.00	700.00	.00
63	2.00	1	2.00	1.00	662.00	.00
66	1.00	0	.00	1.00	37.00	1.00
70	2.00	1	2.00	1.00	224.00	1.00
59	2.00	0	2.00	1.00	329.00	1.00
57	2.00	0	2.00	1.00	192.00	.00
66	2.00	1	2.00	.00	290.00	1.00
58	1.00	1	1.00	1.00	44.00	1.00
78	2.00	1	1.00	.00	469.00	.00
76	2.00	1	.00	1.00	60.00	.00
71	2.00	1	.00	1.00	34.00	1.00
72	2.00	1	1.00	1.00	225.00	1.00
67	2.00	1	2.00	1.00	421.00	1.00
76	2.00	0	1.00	1.00	291.00	1.00
72	2.00	0	1.00	1.00	211.00	1.00
70	2.00	1	1.00	1.00	69.00	1.00
34	2.00	1	2.00	.00	1000.00	.00
39	2.00	1	2.00	.00	793.00	1.00
63	2.00	1	2.00	.00	665.00	1.00
74	1.00	0	.00	1.00	18.00	.00
58	2.00	1	.00	1.00	86.00	1.00
83	1.00	1	.00	1.00	187.00	1.00
55	1.00	1	2.00	1.00	103.00	.00
62	1.00	1	1.00	1.00	132.00	1.00
60	2.00	1	2.00	.00	272.00	1.00
53	2.00	1	2.00	1.00	335.00	1.00
61	1.00	1	2.00	1.00	162.00	1.00
70	2.00	1	2.00	1.00	434.00	1.00
31	1.00	1	2.00	.00	478.00	1.00
75	1.00	1	1.00	.00	218.00	1.00
71	1.00	0	.00	1.00	28.00	1.00
66	2.00	0	1.00	.00	297.00	1.00
55	2.00	1	2.00	1.00	346.00	1.00
68	1.00	0	1.00		90.00	1.00
63	2.00	1	2.00	.00	693.00	1.00
29	1.00	1	2.00	.00	1000.00	.00
74	2.00	1	2.00	1.00	545.00	1.00
26	1.00	0	.00	1.00	62.00	1.00
76	2.00	1	2.00	.00	648.00	.00
68	2.00	1	.00	.00	35.00	1.00
65	2.00	1	2.00	.00	360.00	1.00
50	2.00	1	2.00	1.00	1000.00	.00
66	2.00	0	.00	1.00	4.00	1.00
54	1.00	1	1.00	.00	197.00	1.00
72	1.00	0	1.00	1.00	62.00	1.00
39	2.00	1	2.00	.00	150.00	1.00
60	1.00	999	.00	1.00	23.00	1.00
53	1.00	0	1.00	1.00	346.00	1.00
50	1.00	1	2.00	1.00	270.00	1.00
40	1.00	0	.00		9.00	1.00
82	2.00	0	.00	.00	317.00	1.00
66	2.00	1	2.00	1.00	496.00	1.00
60	1.00	1	1.00	1.00	157.00	1.00
78	2.00	0	.00		164.00	1.00
66	2.00	0	.00	.00	20.00	1.00
54	1.00	0	1.00	1.00	91.00	1.00
74	1.00	1	1.00	1.00	198.00	1.00
52	2.00	1	2.00	1.00	195.00	1.00
77	2.00	1	1.00	1.00	301.00	1.00
76	2.00	1	1.00	.00	171.00	1.00
76	1.00	0	.00	1.00	34.00	1.00
51	2.00	0	.00	1.00	48.00	1.00
67	2.00	0	999.00		116.00	.00
67	2.00	1	2.00	1.00	364.00	1.00
69	2.00	1	1.00	.00	246.00	1.00
55	2.00	1	2.00	.00	345.00	1.00
61	2.00	0	2.00	1.00	671.00	1.00
75	2.00	0	1.00	1.00	118.00	1.00
55	2.00	1	2.00	1.00	561.00	1.00
77	1.00	0	1.00	1.00	91.00	1.00
76	2.00	1	1.00	.00	72.00	1.00
67	2.00	1	2.00	1.00	192.00	1.00
67	2.00	1	1.00	1.00	278.00	1.00
78	1.00	0	1.00	.00	56.00	.00
49	2.00	0	2.00	1.00	291.00	1.00
68	2.00	1	2.00	1.00	986.00	1.00
66	1.00	0	1.00	1.00	101.00	1.00
70	2.00	1	1.00	1.00	401.00	1.00
61	1.00	1	1.00	1.00	66.00	1.00
65	1.00	0	.00	1.00	25.00	.00
55	2.00	1	2.00	1.00	371.00	.00
63	2.00	0	1.00	.00	621.00	.00
75	2.00	1	2.00	1.00	329.00	1.00
65	2.00	1	2.00	1.00	202.00	1.00
66	2.00	1	2.00	.00	105.00	1.00
56	2.00	1	2.00	1.00	1000.00	.00
39	2.00	1	2.00	1.00	391.00	1.00
78	1.00	1	1.00	.00	63.00	1.00
43	2.00	1	2.00	1.00	596.00	.00
68	2.00	1	1.00	1.00	171.00	1.00
70	1.00	1	2.00	1.00	174.00	1.00
77	2.00	0	.00	.00	34.00	1.00
54	1.00	1	.00	1.00	78.00	1.00
50	1.00	1	1.00	1.00	221.00	.00
81	2.00	1	1.00	.00	462.00	.00
83	1.00	0	.00	1.00	58.00	1.00
53	1.00	1	2.00	.00	251.00	1.00
73	2.00	1	2.00	.00	546.00	1.00
62	2.00	1	.00	.00	187.00	1.00
60	2.00	1	999.00	.00	406.00	1.00
64	1.00	1	1.00	1.00	358.00	1.00
52	2.00	1	1.00	1.00	194.00	1.00
72	2.00	0	.00	.00	151.00	1.00
77	1.00	1	1.00	.00	125.00	.00
73	1.00	1	2.00	1.00	294.00	1.00
45	1.00	1	2.00	1.00	472.00	1.00
57	1.00	0	1.00	1.00	494.00	1.00
57	2.00	1	2.00	1.00	435.00	1.00
52	2.00	1	2.00	1.00	703.00	1.00
57	2.00	1	.00	1.00	41.00	1.00
63	2.00	1	2.00	.00	1000.00	.00
64	2.00	1	1.00	1.00	340.00	1.00
42	1.00	0	2.00	1.00	1000.00	.00
69	2.00	1	1.00	1.00	383.00	1.00
60	2.00	0	2.00	.00	518.00	1.00
69	2.00	0	1.00	.00	843.00	1.00
32	1.00	1	2.00	1.00	662.00	1.00
51	2.00	1	999.00	.00	1000.00	.00
77	2.00	0	.00	.00	34.00	1.00
70	1.00	0	1.00		111.00	1.00
71	2.00	0	1.00	1.00	194.00	1.00
64	2.00	1	2.00	.00	276.00	1.00
73	1.00	1	.00	1.00	125.00	1.00
72	2.00	1	.00	.00	121.00	1.00
75	2.00	0	1.00	1.00	417.00	1.00
80	2.00	0	.00	1.00	83.00	1.00
69	2.00	1	2.00	.00	528.00	1.00
52	1.00	1	2.00	.00	171.00	1.00
70	2.00	1	2.00	.00	357.00	1.00
78	2.00	1	1.00	.00	527.00	1.00
42	2.00	1	2.00	1.00	149.00	1.00
71	2.00	1	1.00	1.00	518.00	1.00
85	1.00	0	1.00	1.00	81.00	1.00
47	2.00	1	2.00	.00	434.00	.00
67	2.00	0	1.00	1.00	131.00	1.00
76	2.00	0	.00	1.00	66.00	1.00
66	2.00	1	2.00	1.00	613.00	1.00
71	2.00	1	1.00	1.00	48.00	1.00
73	1.00	1	.00	1.00	83.00	1.00
53	2.00	0	999.00	1.00	6.00	.00
51	1.00	1	1.00	1.00	33.00	1.00
53	2.00	1	2.00	.00	1000.00	.00
42	1.00	1	2.00	.00	492.00	1.00
53	2.00	1	2.00		251.00	.00
58	2.00	1	2.00	.00	784.00	.00
64	2.00	1	2.00	1.00	396.00	1.00
59	2.00	0	2.00	1.00	218.00	1.00
72	2.00	0	.00		17.00	1.00
70	2.00	1	2.00	.00	878.00	.00
66	2.00	1	2.00	1.00	398.00	1.00
68	1.00	1	2.00	.00	375.00	1.00
77	1.00	1	.00	1.00	379.00	1.00
44	1.00	1	2.00	1.00	615.00	.00
71	2.00	1	2.00	.00	540.00	.00
83	2.00	0	1.00	1.00	187.00	1.00
71	2.00	1	2.00	.00	71.00	.00
66	2.00	1	2.00	.00	330.00	.00
63	2.00	1	2.00	.00	519.00	.00
73	2.00	1	2.00	1.00	502.00	.00
50	2.00	0	2.00	.00	303.00	1.00
74	2.00	1	2.00	.00	303.00	1.00
63	1.00	0	1.00	.00	358.00	.00
55	1.00	1	.00	.00	129.00	1.00
70	2.00	1	2.00	1.00	335.00	1.00
59	2.00	1	2.00	.00	320.00	1.00
72	2.00	0	.00	1.00	156.00	1.00
76	1.00	0	.00	.00	19.00	1.00
60	2.00	1	2.00	.00	704.00	1.00
53	2.00	1	2.00	.00	1000.00	.00
48	1.00	1	2.00	1.00	448.00	1.00
56	2.00	1	2.00	.00	413.00	1.00
48	2.00	1	2.00	.00	1000.00	.00
58	2.00	1	2.00		522.00	1.00
71	1.00	1	1.00	1.00	447.00	1.00
66	2.00	0	.00	1.00	15.00	1.00
34	2.00	1	2.00	.00	1000.00	.00
69	2.00	1	2.00	.00	381.00	1.00
48	2.00	1	1.00	1.00	815.00	1.00
68	2.00	1	2.00	.00	1000.00	.00
38	2.00	0	.00		2.00	1.00
61	1.00	1	1.00	1.00	148.00	1.00
64	2.00	1	1.00	.00	282.00	1.00
54	2.00	1	2.00	.00	349.00	1.00
60	2.00	0	.00	.00	22.00	1.00
34	2.00	0	1.00	.00	336.00	1.00
73	2.00	0	.00	.00	37.00	1.00
60	2.00	1	1.00		269.00	1.00
60	1.00	1	2.00	1.00	233.00	1.00
53	1.00	1	1.00	1.00	74.00	1.00
51	2.00	1	1.00	1.00	252.00	1.00
34	2.00	1	2.00	1.00	1000.00	.00
57	2.00	1	2.00	1.00	937.00	1.00
82	2.00	0	.00	1.00	113.00	1.00
60	1.00	1	1.00	1.00	237.00	1.00
73	1.00	1	1.00	1.00	41.00	1.00
62	2.00	1	2.00	.00	379.00	1.00
70	2.00	1	1.00	.00	176.00	1.00
73	2.00	0	.00	1.00	45.00	1.00
66	2.00	1	2.00	1.00	478.00	.00
56	2.00	0	1.00	.00	287.00	1.00
51	2.00	1	2.00	.00	376.00	1.00
68	2.00	1	2.00	1.00	104.00	1.00
72	1.00	1	2.00	1.00	99.00	1.00
68	2.00	1	2.00	.00	370.00	1.00
25	1.00	1	.00	1.00	99.00	1.00
47	2.00	1	2.00		1000.00	.00
55	2.00	1	2.00	.00	275.00	.00
73	2.00	1	2.00	.00	436.00	1.00
59	1.00	1	.00	1.00	13.00	1.00
28	2.00	1	2.00	1.00	699.00	1.00
41	2.00	1	2.00	.00	309.00	1.00
68	1.00	0	.00	1.00	1.00	.00
60	1.00	1	1.00	1.00	280.00	1.00
63	2.00	1	2.00	1.00	1000.00	.00
23	1.00	1	2.00	.00	926.00	1.00
61	2.00	1	1.00	1.00	107.00	1.00
72	2.00	1	2.00	1.00	354.00	1.00
55	2.00	1	2.00	.00	375.00	1.00
67	2.00	1	1.00	1.00	63.00	1.00
63	1.00	1	2.00	.00	291.00	1.00
61	1.00	0	1.00	1.00	14.00	.00
55	2.00	1	2.00	.00	874.00	.00
62	2.00	1	2.00	1.00	330.00	1.00
64	1.00	1	2.00	1.00	624.00	1.00
70	1.00	1	1.00	1.00	282.00	1.00
48	2.00	1	2.00	.00	439.00	1.00
57	2.00	1	2.00	.00	1000.00	.00
72	2.00	1	2.00	1.00	187.00	1.00
62	1.00	1	1.00		285.00	1.00
49	1.00	1	2.00	1.00	314.00	1.00
76	2.00	0	1.00	1.00	89.00	1.00
60	2.00	1	2.00	.00	868.00	.00
62	2.00	1	2.00	1.00	844.00	.00
63	2.00	0	1.00	.00	202.00	1.00
56	2.00	1	2.00	1.00	505.00	1.00
69	2.00	1	2.00		143.00	1.00
62	2.00	1	2.00	.00	261.00	1.00
67	1.00	1	2.00	1.00	225.00	1.00
63	1.00	0	2.00	1.00	51.00	1.00
51	2.00	1	2.00	.00	512.00	.00
67	2.00	1	2.00	1.00	552.00	1.00
49	1.00	1	2.00	1.00	249.00	.00
67	1.00	1	2.00	1.00	476.00	.00
65	2.00	1	2.00	1.00	560.00	1.00
23	1.00	1	2.00	.00	1000.00	.00
57	2.00	0	.00	1.00	63.00	1.00
50	2.00	0	1.00	1.00	255.00	1.00
77	2.00	1	1.00	1.00	168.00	1.00
82	2.00	0	.00	.00	145.00	1.00
67	2.00	1	2.00	1.00	268.00	1.00
66	1.00	1	.00	1.00	30.00	1.00
63	2.00	1	1.00	1.00	148.00	.00
59	2.00	1	2.00	.00	408.00	1.00
65	1.00	1	1.00	1.00	76.00	1.00
60	2.00	1	2.00	1.00	281.00	1.00
32	2.00	1	2.00	.00	1000.00	.00
64	1.00	0	.00	.00	29.00	1.00
73	2.00	1	1.00	1.00	246.00	1.00
25	2.00	1	2.00	1.00	405.00	1.00
48	2.00	1	2.00	.00	1000.00	.00
58	1.00	1	1.00	.00	94.00	1.00
67	1.00	0	1.00	1.00	850.00	1.00
65	2.00	1	2.00	1.00	293.00	1.00
76	1.00	0	.00	1.00	51.00	1.00
49	1.00	0	.00	1.00	21.00	1.00
31	2.00	1	2.00	1.00	1000.00	.00
61	2.00	0	1.00	1.00	158.00	1.00
47	1.00	1	2.00	.00	1000.00	.00
66	1.00	1	.00	1.00	38.00	1.00
61	2.00	0	.00		41.00	1.00
62	2.00	1	2.00	1.00	219.00	1.00
48	1.00	1	2.00	1.00	283.00	1.00
58	2.00	1	1.00	1.00	514.00	1.00
77	2.00	0	.00	.00	121.00	1.00
60	2.00	0	1.00	1.00	218.00	1.00
48	1.00	0	.00	1.00	1.00	1.00
64	2.00	0	2.00	.00	438.00	1.00
69	1.00	0	.00	1.00	67.00	1.00
66	2.00	0	1.00	.00	243.00	1.00
71	2.00	0	1.00	.00	426.00	1.00
58	1.00	0	.00	1.00	20.00	1.00
80	1.00	1	.00		132.00	1.00
52	2.00	1	2.00	.00	460.00	1.00
55	1.00	0	.00	1.00	73.00	1.00
53	1.00	1	2.00	.00	293.00	.00
54	2.00	1	2.00	1.00	1000.00	.00
71	2.00	1	2.00	1.00	712.00	1.00
59	2.00	1	1.00	1.00	144.00	1.00
60	2.00	0	2.00	1.00	407.00	1.00
60	2.00	1	2.00	1.00	925.00	.00
68	2.00	999	.00	1.00	23.00	1.00
55	2.00	0	2.00	1.00	1000.00	.00
70	2.00	1	2.00	1.00	247.00	1.00
67	1.00	1	.00	1.00	71.00	1.00
65	2.00	1	1.00		555.00	1.00
70	1.00	1	.00	1.00	32.00	1.00
62	1.00	1	1.00	1.00	168.00	1.00
44	1.00	0	.00	1.00	32.00	1.00
65	2.00	1	2.00	1.00	399.00	1.00
67	1.00	1	.00	1.00	2.00	1.00
59	2.00	1	2.00	.00	395.00	1.00
78	1.00	0	1.00	1.00	61.00	1.00
